# Supplementary material for: Myofibril Changes in the Copepod Pseudodiaptomus marinus Exposed to Haline and Thermal Stresses
Source: PLoS One. 2016 Nov 8;11(11):e0164770. doi: 10.1371/journal.pone.0164770 (PMC5100916; doi:10.1371/journal.pone.0164770)
Supplement: S1 Data — (XLSX) [file pone.0164770.s001.xlsx]

## Sheet: Feuil1
		The 5 measures of the distance between stripes taken from each region (m) for the 10 samples
	C
	m1	2.23	2.21	2.31	2.21	2.19	2.38	2.46	2.77	2.47	2.4	1.7	1.64	1.8	2.6	2.42	2.23	2.23	2.1	1.61	1.8	1.8	1.48	1.78	1.82	1.82	2.1	2.16	1.81	2.34	1.79	2.08	1.93	2.26	2.55	2.05	2.65	2.7	2.43	2.06	2.54
	m2	2.05	2	2.12	2.06	2.05	2.09	2.06	2.22	2.11	2.26	1.49	1.55	1.61	1.81	1.93	1.94	1.66	1.69	1.84	1.67	2.41	2.49	2.53	1.97	1.79	1.77	1.92	1.81
	m3	1.91	1.71	1.78	1.85	2.03	1.75	1.81	2.04	1.89	1.87	1.97	1.87	1.77	1.77	2.08	1.53	1.65	1.7	2.41	2.46
	m4	2	1.97	2.18	2.13	2.09	1.93	2.01	1.96	1.96	1.94	2.17	2.39	1.76	1.96	2.36	1.7	1.77	2.01	2.04	1.73	1.63	1.61	1.82	1.63	1.92	1.88	2.08	1.93	1.75	1.96	1.8	2.46	2	1.88	1.91	2.22	1.99	1.86	2.26	2.12	2.1	2.22	2.18	2.34
	m5	1.76	1.8	1.97	1.81	1.85	1.97	2.32	2.22	2.12	2.13	2.23	2.01	2.4	1.93	2.22	2.4	2.12
	m6	x	x	x	x	x	x	x	x	x	x	x
	m7	2.57	2.35	1.54	1.62	1.71	2.1	2.44	2.1	2.13	2.11	2.26	2.29	1.69	2.28	2.21
	m8	2.4	2.65	2.38	2.14	2.44	2.28	1.9	2.53	2.1	2.02	2.31	2.17	2.34	1.94	2.3	2.12	1.97	2.61	2.15
	m9	2.15	2.2	1.51	1.85	2.08	2.34	2.27	2.38	1.96	2.35	1.97	1.99	1.95	1.84	1.9
	H0
	m1	3.65	2.71	3.25	2.99	2.55	2.59	2.67	2.68	2.64
	m2	2.06	2.1	2.45	1.79	2.03	2.08	2.31	2.18	2.1	2.09
	m3	2.22	2.34	2.54	4.82	3.08	3.31	3.14	3.25	3.1	2.94	2.99	2.73	2.72
	m4	2.15	2.28	2
	m5	x	x	x	x	x	xx	x	x
	m6	3.03	2.39	2.28	2.46	2.4	3.13	2.54	2.3	2.29	2.27
	m7	x	x	x	x	x	x	x	x
	m8	x	x	x	x	x	x	x
	m9	2.05	1.7	1.83	2.23	2.09
	T
	m1	2.74	2.39	2.73	2.13	1.82	1.79	2.13	1.83	1.86	2.37	2.18	2.16	2.06	2.61	1.59	1.55	1.53	1.64	1.7	2.05	2.12	1.9	2.05	2.07	1.95	2.07	1.83	1.73	1.69	1.76	1.92	1.93	2.08	2.26	1.82	1.62	2.14	1.6	1.87	1.62	1.95	2.14	2.02	2
	m2	1.91	1.78	1.97	1.69	1.61	2.02	1.9	1.94	1.77	1.65	1.94	1.72	1.83	2.07	1.89	1.83	1.82	1.91	1.92	1.93	1.71	1.99	1.88	2.01	2	1.7	1.67	1.69	1.61	1.55
	m3	1.86	1.8	1.79	1.66	1.87	1.5	1.41	1.69	1.63	1.66	1.54	1.4	1.6	1.77	1.8	1.76	1.55	1.68	1.8	1.65	1.45	1.6	1.7	1.87	1.5
	m4	1.83	1.9	1.99	2.03	1.87	2.39	2.25	2.29	2.15	2.44	1.97	1.62	1.39	1.63	1.51	1.9	1.97	1.75	2.3	1.82	1.93	1.88	1.97	1.85	1.92	1.9	2	1.95	1.99
	m5	1.65	1.71	1.48	1.51	1.43	2.16	2.17	1.83	1.87	1.56	2.35	1.75	1.66
	m6	1.66	1.56	1.51	1.44	1.55	1.75	1.83	1.54	1.84	1.98
	m7	2.06	1.96	2.07	2.22	1.82	2.14	2.06	2.03	2.03	2.33	1.85	1.71	1.64	2.89	2.62	2.34	2.62	2.29	2	1.46	2.18	2.28	1.85	2.15	2.24	2.3	2.21	1.97	1.77	1.83	1.73	1.87	1.75	1.81	1.92	2.21	1.67	2.14
	m8	2.06	2.02	1.86	2.11	2.37	2.07	1.82	1.79	1.66	1.59	1.93	1.79	1.69	2.14	1.91	1.92	1.66	1.75	1.83	1.71	1.82	1.66	1.88	2.03	2.03	1.52	1.49	1.48	1.46	1.77	2.19	2.36	2.1	2.69	2.04
	m9	1.72	1.44	1.65	1.7	1.62	1.8	1.75	1.77	1.83	1.84	2.08	1.97	1.93	2.26	2.1	1.98	1.98	2.1	2.07	2.33	1.77	1.77	2.64	2.68	2.4	1.89	1.86	2.18	1.67	1.85	1.79	1.81	1.75	1.68	1.61	1.78	1.73	2.16	2.27	1.93
	M
	m1	2.96	2.69	2.88	2.4	3.04	3.41	3.76	3.18	3.35	2.78
	m2	2.95	2.86	2.89	2.54	2.6	2.04	2.26	2.12	2.07	2.1	2.81	2.88	2.97	2.82	2.73	1.77	1.73	1.75	2.02	1.53
	m3	3.43	3.4	3.13	2.42	2.85	2.81	2.48	2.59	2.77	4.2	3.47	4.39	4.49
	m4	4.12	3.71	3.31	3.61	2.95	3.2	3.35	3.3	1.858	3.27	3.4	3.3	3.11	3.27	3.4	3.03	2	2.22	2.22	2.88
	m5	2.93	3.23	3.08	3.02	3.04	3.19
	m6	3.21	2.86	2.94	2.96	3	3.02
	m7	2.01	2.3	1.7	1.8	1.76
	m8	3.37	3.71	3.478	3.22	3.71	3.38	3.75	3.11	3.16	2.4	2.4	3.9
	m9	2.65	2.81	2.68	2.74	3.57
	x= We dont have information
