# Supplementary material for: Myofibril Changes in the Copepod Pseudodiaptomus marinus Exposed to Haline and Thermal Stresses
Source: PLoS One. 2016 Nov 8;11(11):e0164770. doi: 10.1371/journal.pone.0164770 (PMC5100916; doi:10.1371/journal.pone.0164770)
Supplement: S2 Data — We note by 1: appeared stripes, by 0disapeared stripes and by x: we don’t have information in this region. (XLSX) [file pone.0164770.s002.xlsx]

## Sheet: Feuil1
	Reference	Individual	muscle	m_Str1	m_Str2	m_Str3	m_Str4	m_Str5
	1 C	1	m1	1	1	1	1	1
	1 C	1	m2	1	1	1	1	1
	1 C	1	m3	x	x	x	x	x
	1 C	1	m4	1	1	1	1	1
	1 C	1	m5	x	x	x	x	x
	1 C	1	m6	x	x	x	x	x						1= Apeared stripes
	1 C	1	m7	x	x	x	x	x						0= Disapeared stripes
	1 C	1	m8	x	x	x	x	x						x= We dont have information
	1 C	1	m9	x	x	x	x	x
	2 C	2	m1	1	1	1	1	1						C= control
	2 C	2	m2	1	1	1	1	1						H0= Stress salinity 0
	2 C	2	m3	x	x	x	x	x						H15= Stress salinity 15
	2 C	2	m4	1	1	1	1	1						M= stress mixed
	2 C	2	m5	x	x	x	x	x						m1…m9= muscle region
	2 C	2	m6	x	x	x	x	x						m_str1….5= number of measurements
	2 C	2	m7	x	x	x	x	x
	2 C	2	m8	x	x	x	x	x
	2 C	2	m9	x	x	x	x	x
	3C	3	m1	x	x	x	x	x
	3C	3	m2	x	x	x	x	x
	3C	3	m3	1	1	1	1	1
	3C	3	m4	1	1	1	1	1
	3C	3	m5	0	0	0	0	0
	3C	3	m6	x	x	x	x	x
	3C	3	m7	1	1	1	1	1
	3C	3	m8	1	1	1	1	1
	3C	3	m9	1	1	1	1	1
	4C	4	m1	1	1	1	1	1
	4C	4	m2	1	1	1	1	1
	4C	4	m3	1	1	1	1	1
	4C	4	m4	1	1	1	1	1
	4C	4	m5	1	1	1	1	1
	4C	4	m6	x	x	x	x	x
	4C	4	m7	x	x	x	x	x
	4C	4	m8	x	x	x	x	x
	4C	4	m9	x		x	x	x
	5C	5	m1	1	1	1	1	1
	5C	5	m2	0	0	0	0	0
	5C	5	m3	0	0	0	0	0
	5C	5	m4	1	1	1	1	1
	5C	5	m5	0	0	0	0	0
	5C	5	m6	0	0	0	0	0
	5C	5	m7	x	x	x	x	x
	5C	5	m8	x	x	x	x	x
	5C	5	m9	x	x	x	x	x
	6C	6	m1	1	1	1	1	1
	6C	6	m2	x	x	x	x	x
	6C	6	m3	1	1	1	1	1
	6C	6	m4	1	1	1	1	1
	6C	6	m5	1	1	1	1	1
	6C	6	m6	x	x	x	x	x
	6C	6	m7	1	1	1	1	1
	6C	6	m8	1	1	1	1	1
	6C	6	m9	x	x	x	x	x
	7C	7	m1	1	1	1	1	1
	7C	7	m2	x	x	x	x	x
	7C	7	m3	x	x	x	x	x
	7C	7	m4	1	1	1	1	1
	7C	7	m5	x	x	x	x	x
	7C	7	m6	x	x	x	x	x
	7C	7	m7	x	x	x	x	x
	7C	7	m8	1	1	1	1	1
	7C	7	m9	1	1	1	1	1
	8C	8	m1	1	1	1	1	1
	8C	8	m2	1	1	1	1	1
	8C	8	m3	0	0	0	0	0
	8C	8	m4	1	1	1	1	1
	8C	8	m5	1	1	1	1	1
	8C	8	m6	x	x	x	x	x
	8C	8	m7	0	0	0	0	0
	8C	8	m8	1	1	1	1	1
	8C	8	m9	0	0	0	0	0
	9C	9	m1	x	x	x	x	x
	9C	9	m2	1	1	1	1	1
	9C	9	m3	x	x	x	x	x
	9C	9	m4	x	x	x	x	x
	9C	9	m5	x	x	x	x	x
	9C	9	m6	x	x	x	x	x
	9C	9	m7	0	0	0	0	0
	9C	9	m8	x	x	x	x	x
	9C	9	m9	1	1	1	1	1
	10C	10	m1	1	1	1	1	1
	10C	10	m2	1	1	1	1	1
	10C	10	m3	1	1	1	1	1
	10C	10	m4	1	1	1	1	1
	10C	10	m5	1	1	1	1	1
	10C	10	m6	1	1	1	1	1
	10C	10	m7	1	1	1	1	1
	10C	10	m8	0	0	0	0	0
	10C	10	m9	x	x	x	x	x
	1H0	1	m1	x	x	x	x	x
	1H0	1	m2	0	0	0	0	0
	1H0	1	m3	1	1	1	1	1
	1H0	1	m4	x	x	x	x	x
	1H0	1	m5	x	x	x	x	x
	1H0	1	m6	0	0	0	0	0
	1H0	1	m7	0	0	0	0	0
	1H0	1	m8	0	0	0	0	0
	1H0	1	m9	x	x	x	x	x
	2H0	2	m1	0	0	0	0	0
	2H0	2	m2	0	0	0	0	0
	2H0	2	m3	1	1	1	1	1
	2H0	2	m4	0	0	0	0	0
	2H0	2	m5	0	0	0	0	0
	2H0	2	m6	0	0	0	0	0
	2H0	2	m7	0	0	0	0	0
	2H0	2	m8	0	0	0	0	0
	2H0	2	m9	1	1	1	1	1
	3H0	3	m1	1	1	1	1	1
	3H0	3	m2	0	0	0	0	0
	3H0	3	m3	0	0	0	0	0
	3H0	3	m4	1	1	1	1	1
	3H0	3	m5	0	0	0	0	0
	3H0	3	m6	0	0	0	0	0
	3H0	3	m7	x	x	x	x	x
	3H0	3	m8	0	0	0	0	0
	3H0	3	m9	0	0	0	0	0
	4H0	4	m1	x	x	x	x	x
	4H0	4	m2	1	1	1	1	1
	4H0	4	m3	0	0	0	0	0
	4H0	4	m4	x	x	x	x	x
	4H0	4	m5	x	x	x	x	x
	4H0	4	m6	1	1	1	1	1
	4H0	4	m7	x	x	x	x	x
	4H0	4	m8	x	x	x	x	x
	4H0	4	m9	x	x	x	x	x
	5H0	5	m1	0	0	0	0	0
	5H0	5	m2	1	1	1	1	1
	5H0	5	m3	1	1	1	1	1
	5H0	5	m4	0	0	0	0	0
	5H0	5	m5	0	0	0	0	0
	5H0	5	m6	1	1	1	1	1
	5H0	5	m7	x	x	x	x	x
	5H0	5	m8	x	x	x	x	x
	5H0	5	m9	x	x	x	x	x
	6H0	6	m1	1	1	1	1	1
	6H0	6	m2	0	0	0	0	0
	6H0	6	m3	0	0	0	0	0
	6H0	6	m4	0	0	0	0	0
	6H0	6	m5	0	0	0	0	0
	6H0	6	m6	0	0	0	0	0
	6H0	6	m7	0	0	0	0	0
	6H0	6	m8	0	0	0	0	0
	6H0	6	m9	0	0	0	0	0
	7H0	7	m1	0	0	0	0	0
	7H0	7	m2	0	0	0	0	0
	7H0	7	m3	0	0	0	0	0
	7H0	7	m4	0	0	0	0	0
	7H0	7	m5	0	0	0	0	0
	7H0	7	m6	0	0	0	0	0
	7H0	7	m7	0	0	0	0	0
	7H0	7	m8	0	0	0	0	0
	7H0	7	m9	0	0	0	0	0
	8H0	8	m1	0	0	0	0	0
	8H0	8	m2	0	0	0	0	0
	8H0	8	m3	0	0	0	0	0
	8H0	8	m4	0	0	0	0	0
	8H0	8	m5	0	0	0	0	0
	8H0	8	m6	0	0	0	0	0
	8H0	8	m7	0	0	0	0	0
	8H0	8	m8	0	0	0	0	0
	8H0	8	m9	0	0	0	0	0
	9H0	9	m1	0	0	0	0	0
	9H0	9	m2	0	0	0	0	0
	9H0	9	m3	0	0	0	0	0
	9H0	9	m4	0	0	0	0	0
	9H0	9	m5	0	0	0	0	0
	9H0	9	m6	0	0	0	0	0
	9H0	9	m7	0	0	0	0	0
	9H0	9	m8	0	0	0	0	0
	9H0	9	m9	0	0	0	0	0
	10H0	10	m1	0	0	0	0	0
	10H0	10	m2	0	0	0	0	0
	10H0	10	m3	0	0	0	0	0
	10H0	10	m4	0	0	0	0	0
	10H0	10	m5	0	0	0	0	0
	10H0	10	m6	0	0	0	0	0
	10H0	10	m7	0	0	0	0	0
	10H0	10	m8	0	0	0	0	0
	10H0	10	m9	0	0	0	0	0
	1M	1	m1	0	0	0	0	0
	1M	1	m2	0	0	0	0	0
	1M	1	m3	x	x	x	x	x
	1M	1	m4	1	1	1	1	1
	1M	1	m5	0	0	0	0	0
	1M	1	m6	0	0	0	0	0
	1M	1	m7	0	0	0	0	0
	1M	1	m8	1	1	1	1	1
	1M	1	m9	1	1	1	1	1
	2M	2	m1	1	1	1	1	1
	2M	2	m2	1	1	1	1	1
	2M	2	m3	1	1	1	1	1
	2M	2	m4	1	1	1	1	1
	2M	2	m5	0	0	0	0	0
	2M	2	m6	0	0	0	0	0
	2M	2	m7	0	0	0	0	0
	2M	2	m8	0	0	0	0	0
	2M	2	m9	0	0	0	0	0
	3M	3	m1	0	0	0	0	0
	3M	3	m2	0	0	0	0	0
	3M	3	m3	0	0	0	0	0
	3M	3	m4	1	1	1	1	1
	3M	3	m5	0	0	0	0	0
	3M	3	m6	0	0	0	0	0
	3M	3	m7	x	x	x	x	x
	3M	3	m8	x	x	x	x	x
	3M	3	m9	x	x	x	x	x
	4M	4	m1	0	0	0	0	0
	4M	4	m2	1	1	1	1	1
	4M	4	m3	0	0	0	0	0
	4M	4	m4	0	0	0	0	0
	4M	4	m5	2.93	0	0	0	0
	4M	4	m6	0	0	0	0	0
	4M	4	m7	x	x	x	x	x
	4M	4	m8	x	x	x	x	x
	4M	4	m9	x	x	x	x	x
	5M	5	m1	0	0	0	0	0
	5M	5	m2	0	0	0	0	0
	5M	5	m3	0	0	0	0	0
	5M	5	m4	0	0	0	0	0
	5M	5	m5	0	0	0	0	0
	5M	5	m6	0	0	0	0	0
	5M	5	m7	x	x	x	x	x
	5M	5	m8	x	x	x	x	x
	5M	5	m9	x	x	x	x	x
	6M	6	m1	1	1	1	1	1
	6M	6	m2	1	1	1	1	1
	6M	6	m3	1	1	1	1	1
	6M	6	m4	1	1	1	1	1
	6M	6	m5	1	1	1	1	1
	6M	6	m6	1	1	1	1	1
	6M	6	m7	0	0	0	0	0
	6M	6	m8	1	1	1	1	1
	6M	6	m9	0	0	0	0	0
	7M	7	m1	0	0	0	0	0
	7M	7	m2	1	1	1	1	1
	7M	7	m3	1	1	1	1	1
	7M	7	m4	0	0	0	0	0
	7M	7	m5	0	0	0	0	0
	7M	7	m6	1	1	1	1	1
	7M	7	m7	1	1	1	1	1
	7M	7	m8	1	1	1	1	1
	7M	7	m9	0	0	0	0	0
	8M	8	m1	0	0	0	0	0
	8M	8	m2	1	1	1	1	1
	8M	8	m3	1	1	1	1	1
	8M	8	m4	1	1	1	1	1
	8M	8	m5	0	0	0	0	0
	8M	8	m6	0	0	0	0	0
	8M	8	m7	0	0	0	0	0
	8M	8	m8	1	1	1	1	1
	8M	8	m9	0	0	0	0	0
	9M	9	m1	0	0	0	0	0
	9M	9	m2	0	0	0	0	0
	9M	9	m3	0	0	0	0	0
	9M	9	m4	0	0	0	0	0
	9M	9	m5	0	0	0	0	0
	9M	9	m6	0	0	0	0	0
	9M	9	m7	0	0	0	0	0
	9M	9	m8	0	0	0	0	0
	9M	9	m9	0	0	0	0	0
	10M	10	m1	0	0	0	0	0
	10M	10	m2	0	0	0	0	0
	10M	10	m3	0	0	0	0	0
	10M	10	m4	0	0	0	0	0
	10M	10	m5	0	0	0	0	0
	10M	10	m6	0	0	0	0	0
	10M	10	m7	0	0	0	0	0
	10M	10	m8	0	0	0	0	0
	10M	10	m9	0	0	0	0	0
	1H15	1	m1	x	x	x	x	x
	1H15	1	m2	x	x	x	x	x
	1H15	1	m3	x	x	x	x	x
	1H15	1	m4	x	x	x	x	x
	1H15	1	m5	x	x	x	x	x
	1H15	1	m6	x	x	x	x	x
	1H15	1	m7	1	1	1	1	1
	1H15	1	m8	1	1	1	1	1
	1H15	1	m9	1	1	1	1	1
	2H15	2	m1	0	0	0	0	0
	2H15	2	m2	0	0	0	0	0
	2H15	2	m3	0	0	0	0	0
	2H15	2	m4	0	0	0	0	0
	2H15	2	m5	0	0	0	0	0
	2H15	2	m6	0	0	0	0	0
	2H15	2	m7	0	0	0	0	0
	2H15	2	m8	0	0	0	0	0
	2H15	2	m9	0	0	0	0	0
	3H15	3	m1	0	0	0	0	0
	3H15	3	m2	0	0	0	0	0
	3H15	3	m3	0	0	0	0	0
	3H15	3	m4	0	0	0	0	0
	3H15	3	m5	0	0	0	0	0
	3H15	3	m6	0	0	0	0	0
	3H15	3	m7	0	0	0	0	0
	3H15	3	m8	0	0	0	0	0
	3H15	3	m9	0	0	0	0	0
	4H15	4	m1	x	x	x	x	x
	4H15	4	m2	x	x	x	x	x
	4H15	4	m3	x	x	x	x	x
	4H15	4	m4	x	x	x	x	x
	4H15	4	m5	x	x	x	x	x
	4H15	4	m6	x	x	x	x	x
	4H15	4	m7	0	0	0	0	0
	4H15	4	m8	0	0	0	0	0
	4H15	4	m9	0	0	0	0	0
	5H15	5	m1	1	1	1	1	1
	5H15	5	m2	0	0	0	0	0
	5H15	5	m3	0	0	0	0	0
	5H15	5	m4	0	0	0	0	0
	5H15	5	m5	0	0	0	0	0
	5H15	5	m6	0	0	0	0	0
	5H15	5	m7	0	0	0	0	0
	5H15	5	m8	0	0	0	0	0
	5H15	5	m9	0	0	0	0	0
	6H15	6	m1	0	0	0	0	0
	6H15	6	m2	0	0	0	0	0
	6H15	6	m3	0	0	0	0	0
	6H15	6	m4	0	0	0	0	0
	6H15	6	m5	0	0	0	0	0
	6H15	6	m6	0	0	0	0	0
	6H15	6	m7	0	0	0	0	0
	6H15	6	m8	0	0	0	0	0
	6H15	6	m9	0	0	0	0	0
	7H15	7	m1	0	0	0	0	0
	7H15	7	m2	0	0	0	0	0
	7H15	7	m3	0	0	0	0	0
	7H15	7	m4	0	0	0	0	0
	7H15	7	m5	0	0	0	0	0
	7H15	7	m6	0	0	0	0	0
	7H15	7	m7	0	0	0	0	0
	7H15	7	m8	0	0	0	0	0
	7H15	7	m9	0	0	0	0	0
	8H15	8	m1	1	1	1	1	1
	8H15	8	m2	0	0	0	0	0
	8H15	8	m3	0	0	0	0	0
	8H15	8	m4	0	0	0	0	0
	8H15	8	m5	0	0	0	0	0
	8H15	8	m6	0	0	0	0	0
	8H15	8	m7	0	0	0	0	0
	8H15	8	m8	0	0	0	0	0
	8H15	8	m9	1	1	1	1	1
	9H15	9	m1	0	0	0	0	0
	9H15	9	m2	0	0	0	0	0
	9H15	9	m3	0	0	0	0	0
	9H15	9	m4	1	1	1	0	0
	9H15	9	m5	2.26	3.16	2.19	2.24	2.41
	9H15	9	m6	0	0	0	0	0
	9H15	9	m7	0	0	0	0	0
	9H15	9	m8	1	1	1	1	0
	9H15	9	m9	0	0	0	0	0
	10H15	10	m1	0	0	0	0	0
	10H15	10	m2	0	0	0	0	0
	10H15	10	m3	0	0	0	0	0
	10H15	10	m4	0	0	0	0	0
	10H15	10	m5	0	0	0	0	0
	10H15	10	m6	0	0	0	0	0
	10H15	10	m7	0	0	0	0	0
	10H15	10	m8	0	0	0	0	0
	10H15	10	m9	1	1	1	1	1
	1T	1	m1	1	1	1	1	0
	1T	1	m2	x	x	x	x	x
	1T	1	m3	x	x	x	x	x
	1T	1	m4	0	0	0	0	0
	1T	1	m5	0	0	0	0	0
	1T	1	m6	x	x	x	x	x
	1T	1	m7	1	1	1	1	1
	1T	1	m8	1	1	1	1	1
	1T	1	m9	1	1	1	1	1
	2T	2	m1	1	1	1	1	1
	2T	2	m2	1	1	1	1	1
	2T	2	m3	x	x	x	x	x
	2T	2	m4	x	x	x	x	x
	2T	2	m5	x	x	x	x	x
	2T	2	m6	x	x	x	x	x
	2T	2	m7	1	1	1	1	1
	2T	2	m8	1	1	1	1	1
	2T	2	m9	1	1	1	1	1
	3T	3	m1	1	1	1	1	1
	3T	3	m2	1	1	1	1	1
	3T	3	m3	1	1	1	1	1
	3T	3	m4	0	0	0	0	0
	3T	3	m5	x	x	x	x	x
	3T	3	m6	x	x	x	x	x
	3T	3	m7	0	0	0	0	0
	3T	3	m8	1	1	1	1	1
	3T	3	m9	1	1	1	1	1
	4T	4	m1	1	1	1	1	1
	4T	4	m2	1	1	1	1	1
	4T	4	m3	1	1	1	1	1
	4T	4	m4	1	1	1	1	1
	4T	4	m5	x	x	x	x	x
	4T	4	m6	x	x	x	x	x
	4T	4	m7	1	1	1	0	0
	4T	4	m8	1	1	1	1	1
	4T	4	m9	1	1	1	1	1
	5T	5	m1	1	1	1	1	1
	5T	5	m2	x	x	x	x	x
	5T	5	m3	x	x	x	x	x
	5T	5	m4	1	1	1	1	1
	5T	5	m5	x	x	x	x	x
	5T	5	m6	x	x	x	x	x
	5T	5	m7	x	x	x	x	x
	5T	5	m8	x	x	x	x	x
	5T	5	m9	x	x	x	x	x
	6T	6	m1	x	x	x	x	x
	6T	6	m2	x	x	x	x	x
	6T	6	m3	x	x	x	x	x
	6T	6	m4	x	x	x	x	x
	6T	6	m5	x	x	x	x	x
	6T	6	m6	x	x	x	x	x
	6T	6	m7	1	1	1	1	1
	6T	6	m8	x	x	x	x	x
	6T	6	m9	1	1	1	1	1
	7T	7	m1	1	1	1	1	1
	7T	7	m2	1	1	1	1	1
	7T	7	m3	1	1	1	1	1
	7T	7	m4	1	1	1	1	1
	7T	7	m5	1	1	1	1	1
	7T	7	m6	1	1	1	1	1
	7T	7	m7	1	1	1	1	1
	7T	7	m8	1	1	1	1	1
	7T	7	m9	1	1	1	1	1
	8T	8	m1	1	1	1	1	1
	8T	8	m2	1	1	1	1	1
	8T	8	m3	1	1	1	1	1
	8T	8	m4	1	1	1	1	1
	8T	8	m5	1	1	1	0	0
	8T	8	m6	x	x	x	x	x
	8T	8	m7	1	1	1	1	1
	8T	8	m8	1	1	1	1	1
	8T	8	m9	1	1	1	1	1
	9T	9	m1	1	1	1	1	1
	9T	9	m2	x	x	x	x	x
	9T	9	m3	x	x	x	x	x
	9T	9	m4	1	1	1	1	1
	9T	9	m5	x	x	x	x	x
	9T	9	m6	x	x	x	x	x
	9T	9	m7	1	1	1	1	1
	9T	9	m8	x	x	x	x	x
	9T	9	m9	1	1	1	1	1
	10T	10	m1	1	1	1	1	1
	10T	10	m2	1	1	1	1	1
	10T	10	m3	1	1	1	1	1
	10T	10	m4	1	1	1	1	1
	10T	10	m5	1	1	1	1	1
	10T	10	m6	1	1	1	1	1
	10T	10	m7	1	1	1	1	1
	10T	10	m8	1	1	1	1	1
	10T	10	m9	x	x	x	x	x
