# Supplementary material for: Myofibril Changes in the Copepod Pseudodiaptomus marinus Exposed to Haline and Thermal Stresses
Source: PLoS One. 2016 Nov 8;11(11):e0164770. doi: 10.1371/journal.pone.0164770 (PMC5100916; doi:10.1371/journal.pone.0164770)
Supplement: S3 Data — (XLSX) [file pone.0164770.s003.xlsx]

## Sheet: Feuil1
		Muscle reagions		Proportion of stripes appearance				Standard deviation of stripes appearance					Mean of distance between stripes				Standard deviation of distance between stripes
		C
		m1		1				0					2.14775				0.330706
		m2		0.8				0.382971					1.96071				0.269058
		m3		0.666667				0.516398					1.8925				0.230009
		m4		1				0					1.99267				0.202439
		m5		0.566667				0.496655					2.07412				0.207276
		m6		0.2				0.282843
		m7		0.6				0.547723					2.09333				0.312791
		m8		0.8				0.447214					2.25				0.220656
		m9		0.75				0.5					2.04933				0.237711
		H0
		m1		0.225				0.420034					2.85889				0.371061
		m2		0.2				0.421637					2.119				0.174002
		m3		0.28				0.454117					3.01385				0.639994
		m4		0.125				0.353553					2.14333				0.140119
		m5		0				0
		m6		0.2				0.421637					2.509				0.314058
		m7		0				0
		m8		0				0
		m9		0.285714				0.48795					1.98				0.212368
		T
		m1		0.977778				0.066667					1.97727				0.30561
		m2		1				0					1.83033				0.142429
		m3		1				0					1.6616				0.142732
		m4		0.714286				0.48795					1.94448				0.241581
		m5		0.52				0.501996					1.77923				0.289092
		m6		1				0					1.666				0.176018
		m7		0.844444				0.343188					2.05316				0.294243
		m8		1				0					1.89143				0.272161
		m9		1				0					1.9285				0.27381
		M
		m1		0.2				0.421637					3.045				0.39475
		m2		0.4				0.516398					2.372				0.481386
		m3		0.377778				0.452155					3.26385				0.716258
		m4		0.46				0.499333					3.0754				0.583644
		m5		0.12				0.315524					3.08167				0.111609
		m6		0.1				0.316228					2.99833				0.117714
		m7		0.228571				0.372891					1.914				0.245316
		m8		0.371429				0.453557					3.299				0.48839
		m9		0.142857				0.377964					2.89				0.385032
		H15
		m1		0.2				0.38545
		m2		0				0
		m3		0				0
		m4		0				0
		m5		0.125				0.353553
		m6		0				0
		m7		0.1				0.316228
		m8		0.18				0.38239
		m9		0.3				0.483046
